# Supplementary material for: A 3D morpho-space of sepal geometry reveals the importance of organ curvature
Source: Quant Plant Biol. 2025 Mar 27;6:e9. doi: 10.1017/qpb.2025.5 (PMC11955309; doi:10.1017/qpb.2025.5)
Supplement: Battu et al. supplementary material [file S2632882825000050sup001.zip]

Archive with 7 entries (6 files):
- S2632882825000050sup001/
- S2632882825000050sup001/BattuFigS2.pdf
- S2632882825000050sup001/BattuFigS3.pdf
- S2632882825000050sup001/BattuFigS4.pdf
- S2632882825000050sup001/BattuFigS5.pdf
- S2632882825000050sup001/BattuFigS6.pdf
- S2632882825000050sup001/FigureS1.pptx
